# Supplementary material for: Effects of early, combined endurance and resistance training in mechanically ventilated, critically ill patients: A randomised controlled trial
Source: PLoS One. 2018 Nov 14;13(11):e0207428. doi: 10.1371/journal.pone.0207428 (PMC6235392; doi:10.1371/journal.pone.0207428)
Supplement: S4 File — (XLSX) [file pone.0207428.s010.xlsx]

## Sheet: General information
Effects of early, combined endurance and resistance training in mechanically ventilated, critically ill patients: a randomised controlled trial
Sabrina Eggmann1*, Martin L Verra1, Gere Luder1, Jukka Takala2, Stephan M Jakob 2
1Department of Physiotherapy, Inselspital, Bern University Hospital, Bern, Switzerland
2Department of Intensive Care Medicine, Inselspital, Bern University Hospital, University of Bern, Switzerland
S4 File. Original, de-identified primary and secondary outcome variables.
Please contact the corresponding author* if you plan to conduct analyses on these data for publication: sabrina.eggmann@insel.ch
Reference: „to be completed in the publication process“
Abstract
Introduction
Neuromuscular weakness resulting in severe functional impairment is common in critical care survivors. This study aimed to evaluate effects of an early progressive rehabilitation intervention in mechanically ventilated adults at risk.
Methods
This was a parallel, two-arm, assessor-blinded, randomised controlled trial with 6-months follow-up that was conducted in a mixed ICU of an academic centre in Switzerland. Previously independent, mechanically ventilated, critically ill adults with expected critical care stay ≥72 hours (n=115) were randomised to a control group receiving standard physiotherapy including early mobilisation or to an…
Results
Physiotherapy started within 48 hours of critical care admission while 97% of participants were still ventilated and 68% on inotropes. Compared to the control group (n=57), the experimental group (n=58) received significantly more physiotherapy (sessions: 407 vs 377, p<0.001; time/session: 25min vs 18min, p<0.001) and had less days with sedation (p<0.001). Adverse events were rare (0.6%) and with…
Conclusions
Early endurance and resistance training in mechanically ventilated, intensive care patients does not improve functional capacity or independence at hospital discharge compared to early standard physiotherapy but may improve mental health 6-months after critical care discharge.

## Sheet: Variable description
Variable name	Variable description	Additional information
record_id	Record ID (n=115)	Record ID 98 not included because of declined study participation
rand_group	Randomisation group	1 = experimental group, 0 = control group
six_mwt_hosp	6 Minute Walking Distance at hospital discharge (m)	All fields with missing data are left empty
FIM_tot_hosp	FIM at hospital discharge (18-126)
tug_hosp	Timed “Up & Go” Test (s)
LOS_hosp	Length of stay hospital (days)
LOS_ICU	Length of stay ICU (days)
MV_ICU	Time on mechanical ventilation (days)
FIM_ICU	FIM at ICU discharge (18-126)
MRC-SS_last	MRC sum-score at ICU discharge (0-60)
best_JAMAR	Handgrip strength (kg)
best_HDD	Quadriceps strength (kg)
pfi	SF-36 physical functioning (0-100)
rolph	SF-36 role physical (0-100)
pain	SF-36 bodily pain (0-100)
ghp	SF-36 general health (0-100)
vital	SF-36 vitality (0-100)
social	SF-36 social functioning (0-100)
rolem	SF-36 role emotional (0-100)
mhi	SF-36 mental health (0-100)
ksk	SF-36 physical health sum-score
psk	SF-36 mental health sum-score

## Sheet: Data
record_id	rand_group	six_mwt_hosp	FIM_tot_hosp	tug_hosp	LOS_hosp	LOS_ICU	MV_ICU	FIM_ICU	MRC-SS_last	best_JAMAR	best_HDD	pfi	rolph	pain	ghp	vital	social	rolem	mhi	ksk	psk
1	1	375	125	8	30.9375	15.9896	14.934	33	48	5	2.8	80	0	64	77	60	62.5	100	92	36.63	58.29
2	0		92		23.7083	5.70139	8.21528	36	56	19	12.9	15	0	74	47	15	25	33.33	28	33.46	29.04
3	1	105	91	23	36.1875	5.58264	4.48542	41	31	0.5	5.8	70	75	74	47	60	62.5	66.67	80	43.62	48.76
4	0	650	126	7	16.7465	5.53125	3.87153	92	50	54	12.4	85	25	100	42	15	75	100	76	41.98	47.77
5	0	0	18		210.719	15.4688	12.0799	18
6	1	195	99	14	17.7604	4.76042	3.59722	24	28			95	100	80	82	70	100	33.33	72	58.92	43.91
7	0	242	104	31	20.5278	4.69444	3.79167	48	6			80	75	62	42	45	50	100	68	42.6	46.24
8	0				15.0604	10.1042	9.11458	67	54	24	6.8	70	50	100	77	70	100	33.33	100	47.74	55.01
9	1				3.55139	1.44792	1.375	42	60	44	15.2	100	100	84	72	75	100	100	84	53.87	55.88
10	0	25	87	49	108.771	15.1944	11.8021	27	45	20	8.2
11	0	0	18		4.70278	4.60556	4.50556	18
12	1	80	124	25	99.0625	3.78472	3.35069	78	56	16	10
13	0	0	18		46.4194	24.0889	33.8729	18	55	6	4.9
14	0	0	18		14.9597	14.8507	14.9688	18
15	1	250	121	21	76.7174	26.2674	25.0431	22	12			55	0	100	47	75	100	100	96	32.74	66.82
16	1	60	109	47	30.25	3.59028	3.30556	46	42	9	6.1
17	1			50	41.0451	3.18403	1.52639	25
18	1	210	117	15	46.4167	17.9931	12.8806	23	45	20	5.2	75	25	100	42	50	87.5	66.67	72	43	48.76
19	1	280	119	11	19.6062	6.47569	6.31736	70	43	8	6.6	50	25	62	42	55	75	0	80	36.25	45.3
20	0	0	18		12.1722	11.9271	3.04236	18	39	7
21	1	398	95	12	30.9618	17.875	18.0104	18				70	50	74	52	65	75	0	60	48	37.54
22	0	175	103	13	1.72639	1.58333	1.51528	35	56	23	7.6	40	33.33	41	62.5	60	62.5	0	72	36.06	43.62
23	0	75	81	35	17.2396	1.85417	2.19444	23	12			40		100	62	60	62.5		68
24	1	0	18		7.32153	5.16528	3.53819	18
25	0	300	116		28.125	10.8125	12.6722	50	54	30	9.3	95	50	84	87	80	75	100	76	50.73	53.49
26	1	180	123		43.0625	2.86111	1.88889	49	48	40	7.5	95	0	52	40	55	50	0	64	42.44	34.8
27	1	300	113	14	18.8333	5.93056	4.97917	52	36	10	3
28	0	167	120	39	36.309	2.96875	2.09097	34	47	12	10.9
29	1	350	118	6	93.9479	15.6632	41.4285	51	56	20	12.3	45	25	51	62	50	50	100	68	31.99	52.44
30	0	360	109	11.1	41.5694	11.5278	7.97431	18
31	0				36.4062	5.11806	3.17222	22	41	30	15.6
32	0	0	18		28.4132	26.1667	26.125	18
33	0	192			39.1521	7.17708	6.84861	29	47	12	5.2	70	25	74		60	50	100	80
34	1	360	112	8.6	14.7014	4.74653	3.90278	37	47	31	6.2	85	0	100	82	55	75	0	64	52.17	36.5
35	1	25	83	36	37.4688	3.42361	2.84028	40
36	1	230	120	19	29.2708	13.7917	13.616	46	42	17	7
37	0	370	79	22.5	17.6743	4.17014	2.20139	51	40	32	13.7	50		70				0
38	0	645	124	8	14.9028	5.92708	4.96389	77	59	38	12.1
39	0				3.66667	1.75069	1.72917	53	60	46	15.9
40	1	244	124	9.7	52.8139	31.75	25.3438	18				35	0	41	40	30	62.5	0	40	32.4	33.49
41	0	240	122	8	213.194	38.2431	44.5396	27	28	3	3.4	60	25	31	72	50	50	100	76	32.33	53.84
42	0	0	49		90.0312	15.1431	11.291	34	29	15	4.8
43	1	400	126	21	9.79167	2.78125	2.31944	75	48	18	7	45	25	100	65	55	100	33.33	84	40.78	52.52
44	1	165	119	13	18.3479	1.48264	0.885417	56	46	36	7.8	65	0	41	25	30	50	0	44	35.65	30.18
45	0	0	18		3.62153	3.62153	4.20833	18
46	1	150	92	20	35.8125	5.07986	5.12153	40	17			80	50	100	57	75	50	33.33	84	49.31	44.4
47	1	320	125		37.2083	9.35417	4.125	35				45	0	22	52	40	100	33.33	88	25.36	56.14
48	0	25	68	40	28.0174	4.40625	4.14583	40	34	13	2.4
49	0	320	109		43	16.7917	26.3701	32	42
50	0	350	120		69.8333	49.5215	50.8368	34	57	34	13.1	50	0	74	82	55	62.5	0	76	40.75	42.83
51	1	270	92	19	14.341	5.81806	3.26806	63	56	25	4.3	90	100	100	62	70	100	33.33	88	56.25	48.06
52	1	420	126	6	32.0417	11.7396	9.75347	65	45	3	3.4	15	0	22	30	25	50	66.67	60	18.54	48.46
53	1	30	109		31.9701	5.20139	3.87778	49				80	25	100	37	60	62.5	66.67	68	44.01	45.35
54	1	0	18		26.3993	18.2396	18.1007	18
55	0	0	18		4.03611	1.70278	1.24722	18
56	0	90	117	11.4	16.9861	4.625	4.59514	41	37	1	1.8	85	25	84	67	55	100	100	76	43.38	55.75
57	0	430	116	9.5	21.8333	3.01736	1.81597	71	39	10	3.1	85	50	100	50	0	12.5	0	28	57.27	11.51
58	1	113	93	23.5	28.0764	6.22917	6.59306	27	22			55	0	100	47	40	100	100	88	33.23	60.72
59	1	359	125	10	95.625	5.55903	6	39	56			75	50	62	57	40	87.5	33.33	84	42.66	47.03
60	1	20	69	45	23.5694	12.2917	11.8403	21	22			0	25	31	27	10	12.5	33.33	20	25.96	27.34
61	0	89	110	15	20.7083	10.4201	9.02083	59	48	14	7.9
62	1	2	42		62.9618	9.90972	7.82292	27				40	0	100	52	60	62.5	100	92	30.99	61.01
63	1	115	97	88	31.6215	4.45069	2.27569	41	60	31.5		90	0	100	40	10	75	100	88	38.52	50.87
64	0	0	18		5.00208	4.94306	4.60833	18
65	1	537	121		13.9792	7.04167	9.9375	74	48	46	12
66	1	0	18		23.3361	23.0972	22.8542	18
67	0	100	107	12.6	39.7326	13.8229	13.8229	27	38	10		80	50	74	40	60	75	33.33	88	42.92	48
68	1			14	59.1042	22.7917	21.7646	21				75	75	100	72	55	50	66.67	40	56.02	34.13
69	0	126	97	11.8	22	6.08125	4.25903	34	48	14
70	0	0	18		29.9931	23.7049	20.6611	18
71	0	0	18		20.3465	3.48194	1.94653	30	39	20
72	0	85	101	25	23.8972	4.82292	3.55278	23	34	6	2.7	75	50	62	72	55	100	100	68	42.76	54.55
73	0	310			23.7188	14.7188	3.80764					90	25	41	62	40	75	0	76	43.59	39.23
74	0	480	120		18.2639	11.2014	5.23194	42	46	28	8.8
75	0	0	21		46.7743	18.0694	17.5194	19				75	0	41	30	45	50	0	44	38.33	30.82
76	1	110	66	15	146.783	55.0417	50.4424	27	31			80	50	84	67	70	100	100	88	43.79	60.27
77	1	0	18		14.0736	7.24306	6.42639	18
78	0	390	121		13.5625	7.61111	7.17083	61	48	26	10.1	85	100	100	72	65	100	100	68	55.07	51.28
79	1	0	18		10.4944	9.99861	8.43819	18
80	0	160	111	14	19.7646	4.66319	3.64167	39	42	2.6	3.6	22.22	0	41	57	30	100	33.33	68	26.64	51.08
81	1	0	18		1.49167	1.42847	1.5	18
82	1	0	18		10.5882	8.95556	5.30139	18
83	0	481	125	8	13.0451	7.04514	6.78333	36	60	38	7.5	75	50	62	42	40	62.5	0	40	48.21	27.9
84	1	0	18		13.466	13.3771	13.2847	18
85	0	260	118		14.9444	3.96875	3.5625	24	42	30	6.6
86	1	80	56	38	25.5174	4.61458	4.47917	21	26	2	2.1
87	0	0	18		66.5694	66.125	66.2104	18
88	0	300	118	5	14.0743	3.10764	2.93194	20				100	100	100	100	45	87.5	100	60	62.06	43.64
89	1	32	90	40	25.8924	7.16319	5.40417	24	40	9	2.1
90	1	130	121		11	2.63542	1.20556	36	50	14	10.1	20	100	100	82	70	100	100	84	42.38	62.61
91	1	244	111	23	26.8819	9.59653	12.875	19	34			80	100	51	47	60	100	0	84	48.23	44.61
92	1				7.93056	2.88542	2.94583	42	58	34		10	0	22	42	30	25	100	80	14.86	56.2
93	0	58	101	33	31.8271	6.63542	6.02292	30	44	2
94	1	230	96	7	14.6771	3.70833	3.67708	35	54	32	13.8	85	25	62	67	50	50	100	76	40.52	50.09
95	1	100	104	25	22.6042	8.78125	7.60278	28	42	9	6.3	100	100	100	90	95	100	100	100	56.57	61.65
96	1	0	18		14.3507	14.2556	14.075	18
97	1	95	79	30	32.7292	2.52778	0.7875	29	54	22	17.2
99	0	150	84	17	23.0208	5.06944	4.65417	22	48	4	4.8	95	50	100	77	65	100	100	84	50.38	56.38
100	1	90	111	24	16	5.5625	5.37083	41	60	26	6.5	85	50	80	97	75	100	100	100	46.49	63.5
101	1	0	18		9.72569	4.02431	3.17986	18
102	0	0	18		8.67014	5.29653	6.25278	28
103	0	0	57		54.0833	23.7986	37.1833	28	40	12		22.22	0	22	50	20	100	66.67	76	20.15	57.33
104	0	555	111	4	15.8889	5.98264	3.54306	26	60	48	6.5	100	100	100	97	85	100	100	92	58.27	58.31
105	1	185	81	24	25.8819	8.74306	7.63403	38	50	24	4.6	75	25	100	77	53.33	87.5	66.67
106	0	90	113	27	49.0833	34.7396	29.0958	25	44	21	8.2	85	100	62	52	50	62.5	100	68	47.39	46.81
107	0	180	97	38	20.9903	3.89931	2.62708	44	60	30	9.5
108	1	420	118		17.8958	5.89583	6.73958	28	40	11	8.6
109	1	305	87		24.8542	9.08681	7.12361	20	20			100	100	100	82	85	100	100	88	56.91	57.35
110	0	0	18		24.8583	8.33125	3.95	18	38	8	5.3
111	0	200	97	18.7	68.9896	12.7257	10.0993	25	40	10	6.3	25	0	31	35	35	62.5	0	48	27.67	37.67
112	1	337	119		13.4722	3.48958	3.31736	40	44	28	7.5
113	0	50	98	25	24	8.95833	5.2	50	46	7	10.7
114	1	0	22		65.066	44.9736	39.7153	21	24			16.67	0	32	60	75	75		84
115	1	110	104	11	46.0312	5.83819	3.69792	22	55	25	13.5	40	0	31	67	60	100	0	96	28.74	56.19
116	0	215	112	17	16.0417	4.94444	3.91944	47	58	26		50	25	41	52	55	50	33.33	64	34.76	43.15
